# Supplementary material for: Recombinant expression systems for production of stabilised virus-like particles as next-generation polio vaccines
Source: Nat Commun. 2025 Jan 18;16:831. doi: 10.1038/s41467-025-56118-z (PMC11742952; doi:10.1038/s41467-025-56118-z)
Supplement: Supplementary file 4 — Source Data [file 41467_2025_56118_MOESM4_ESM.xlsx]

## Sheet: Figure 4 - Type 1 data
	AJM 311								AJM 342									AJM 342	AJM 342	AJM 342	AJM 342	AJM 342	AJM 342	AJM 342
PBS Control	5.7	5.7	5.7	5.7	5.7	5.7	5.7	5.7	5.7	5.7	5.7	5.7	5.7	5.7	5.7	5.7
IPV	8	22.6	11.3	90.5	64	22.6	32	5.7	22.6	11.3	16	22.6	724.1	16	22.6	22.6
Insect cells	90.5	64	64	90.5	362	512	362	256
Mammalian
Plants	45.3	16	64	90.5	128	45.3	90.5	64
Yeast cells									32	32	45.3	90.5	45.3	90.5	128	90.5

## Sheet: Figure 4 - Type 2 data
	AJM 335								AJM 361									AJM 361	AJM 361	AJM 361	AJM 361	AJM 361	AJM 361	AJM 361
PBS Control	10	10	10	10	10	10	10	10	10	10	10	10	10	10	10	10
IPV	45.3	32	32	22.6	45.3	11.3	45.3	64	22.6	32	128	22.6	45.3	45.3	16	181
Baculo MEFSC6b rsVLP									64	128	45.3	11.3	64	512	45.3	128
MVA MEFSC6b rsVLP	128	32	32	45.3	64	32	32	32
Plant MEFSC6b VLP
Yeast MEFSC6b rsVLP	64	45.3	90.5	128	362	128	128	90.5

## Sheet: Figure 4 - Type 3 data
	AJM 241								AJM 285								AJM 320								AJM 334
PBS Control	5.7	5.7	5.7	5.7	5.7	5.7	5.7	5.7	5.7	5.7	5.7	5.7	5.7	5.7	5.7	5.7	5.7	5.7	5.7	5.7	5.7	5.7	5.7	5.7	5.7	5.7	5.7	5.7	5.7	5.7	5.7	5.7
IPV	106.7	37.7	18.9	37.7	301.7	9.4	37.7		512	512	32	64	724.1	45.3	128	181	22.6	22.6	22.6	11.3	16	16	11.3	11.3	11.3	5.7	16	16	90.5	45.3	5.7	5.7
Baculo SktSC8 rsVLP																	64	28.3	32	16	64	90.5	32	5.7
MVA SktSC8 rsVLP (1/4 dose)									32	64	181	128	181	90.5	90.5	128
Plant SktSC8 rsVLP	18.9	37.7	26.7	53.3	18.9	18.9	18.9
Yeast SktSC8 rsVLP																									20	20	45.3	80	64	16	128	45.3

## Sheet: Figure 5A Geomean Pre Boost
PBS	5.7	5.7	5.7	5.7	5.7	5.7	5.7	5.7
IPV	5.7	5.7	5.7	5.7	5.7	5.7	5.7	5.7
IPV x2	8	5.7	5.7	5.7	5.7	5.7	5.7	5.7
rsVLP	45.3	32	22.6	32	22.6	64	64	45.3
rsVLP x2	32	45.3	32	22.6	45.3	22.6	64	90.5

## Sheet: Figure 5A Geomean Pre Challenge
PBS	5.7	5.7	5.7	5.7	5.7	5.7	5.7	5.7
IPV	5.7	5.7	5.7	5.7	5.7	5.7	5.7	5.7
IPV x2	11.3	45.3	11.3	11.3	16	22.6	16	5.7
rsVLP	22.6	11.3	11.3	8	45.3	45.3	32	16
rsVLP x2	64	64	64	16	80	113.1	64	181

## Sheet: Figure 5B Survival
Days post challenge	PBS	IPV	IPV x2	rsVLP	rsVLP x2
2	1	1
2	1
3	1	1
3	1	1
3	1	1
3	1
3	1
4		1
5	1
14		0	0	0	0
14		0	0	0	0
14		0	0	0	0
14			0	0	0
14			0	0	0
14			0	0	0
14			0	0	0
14			0	0	0

## Sheet: Figure 6A - Type 1
	IPV	Plant	Plant	Plant	Plant	Plant	Plant	Plant	Plant	Plant	Plant	Baculo	Baculo	Baculo	Baculo	Baculo	Baculo	Baculo	Baculo	Baculo	Baculo	Yeast	Yeast	Yeast	Yeast	Yeast	Yeast	Yeast	Yeast	Yeast	Yeast
1	39.4	1.4	256	11.3	11.3	2.8	181	22.6	16	2.8	5.7											2	8	1.4	2.8	64	1.4	2.8	16	5.7	1.4
0.92												1.4	8	256	22.6	4
0.8	44.5
0.74												5.7	1.4	4	2.8	5.7
0.5	16.3	1.4	1.4	2.8	1.4	1.4	4	5.7	2.8	1.4	5.7											1.4	1.4	4	1.4	2.8	1.4	5.7	8	1.4	1.4
0.4	28.8
0.37												1.4	1.4	2.8	1.4	45.3	5.7	8	45.3	1.4	5.7
0.25	5.9	2.8	1.4	2	1.4	2	1.4	22.6	2	1.4	1.4											2.8	1.4	1.4	1.4	2	11.3	22.6	1.4	2	1.4
0.2	6.1
0.18												1.4	2	1.4	1.4	1.4	2.8	1.4	2.8	4	1.4
0.125	2.1	22.6	1.4	1.4	2	1.4	1.4	1.4	1.4	1.4	1.4											2	1.4	2	1.4	1.4	1.4	1.4	1.4	1.4	1.4
0.1	1.8
0.09												1.4	1.4	1.4	1.4	1.4	1.4	1.4	1.4	1.4	1.4

## Sheet: Figure 6A - Type 2
DAgU/dose	IPV	Baculo	Baculo	Baculo	Baculo	Baculo	Baculo	Baculo	Baculo	Baculo	Baculo	Yeast	Yeast	Yeast	Yeast	Yeast	Yeast	Yeast	Yeast	Yeast	Yeast	Mammalian	Mammalian	Mammalian	Mammalian	Mammalian	Mammalian	Mammalian	Mammalian	Mammalian	Mammalian
1	1638.05											8	32	32	16	64	64	90.5	64	45.3	45.3	5792.6	22.6	22.6	64	8	22.6	1.4	1.4	5.7	5.7
0.8		11.3	22.6	32	181	16	362	90.5	22.6	1448.2	45.3
0.5	963.49											8	16	45.3	64	22.6	45.3	1024	32	22.6	32	1.4	8	2896.3	45.3	8	5.7	22.6	2.8	2	2.8
0.4		64	11.3	32	181	64	362	64	5.7	16	32
0.25	233.78											90.5	90.5	11.3	45.3	256	128	45.3	22.6	128	4	4	2.8	2.8	2	2	1.4	181	11.3	1.4	1.4
0.2		2	4	2	64	181	2	1.4	45.3	16	1.4
0.125	254.34											2	8	5.7	1.4	5.7	11.3	2.8	4	45.3	5.7	1.4	1.4	22.6	1.4	2	1.4	2	5.7	1.4	1.4
0.1		1.4	5.7	1.4	90.5	8	1.4	11.3	1.4	2.8	32
0.0625	34.07

## Sheet: Figure 6A -Type 3
DAgU/dose	IPV	Mammalian	Mammalian	Mammalian	Mammalian	Mammalian	Mammalian	Mammalian	Mammalian	Mammalian	Mammalian	Yeast	Yeast	Yeast	Yeast	Yeast	Yeast	Yeast	Yeast	Yeast	Yeast	Baculo	Baculo	Baculo	Baculo	Baculo	Baculo	Baculo	Baculo	Baculo	Baculo	Plant	Plant	Plant	Plant	Plant	Plant	Plant	Plant	Plant	Plant
1	33.1171	1.4	1.4	16	181	22.6	512	11.3	22.6	16	1024	2.8	11.3	5.7	45.3	64	181	64	181	22.6	64	4096	181.02	1024	1024	2896.31	5.66	22.63	45.25	181.02	1.41	362	45.3	32	1.4	1.4
20
0.5	12.7492	128	1024	128	64	2896.3	5792.6	362	1448.2	16	128	4	11.3	32	5.7	45.3	11.3	128	32	11.3	8	32	362.04	256	512	5792.62	22.63	4096	362.04	32	4096	8	45.3	8	32	2.8
10
0.25	5.7382	1024	362	2896.3	8	45.3	90.5	512	362	128	181	1.4	90.5	16	22.6	1.4	64	64	11.3	11.3	45.3	128	2.83	1024	1024	64	362.04	256	90.51	2048	4	8	5.7	1.4	22.6	256
5
0.125	2.91128	362	2	16	128	181	90.5	128	4	4096	1024	1.4	2.8	1.4	1.4	4	11.3	22.6	1.4	5.7	5.7	362.04	22.63	45.25	362.04	32	1.41	512	1.41	362.04	45.25	1.4	5.7	1.4	5.7	16
2.5
1.75

## Sheet: Figure 6B
DAgU/dose	Yeast MEFSC6b rsVLP + Adjuvant (RIMM28)										IPV2 (RIMM28)										Yeast MEFSC6b rsVLP (RIMM15)										IPV2 (RIMM15)										Yeast SktSC8 rsVLP + Adjuvant (RIMM27)
1	512	724.1	362	16384	1024	22.6	32	128	90.5	256	4096	5792.6	128	22.6	4096	256	724.1	11585.2	1448.2	32768	8	32	32	16	64	64	90.5	64	45.3	45.3	2896.3	1448.2	2896.3	2896.3	5792.6	724.1	5792.6	2896.3	362	4096	181.02	5792.62	2896.31	4096	256	2896.31	4096	5792.62	5792.62
0.5	64	128	45.3	128	256	2048	16384	2896.3	1448.2	128	128	22.6	32768	90.5	512	32768	1.4	1024	256	128	8	16	45.3	64	22.6	45.3	1024	32	22.6	32	724.1	1448.2	5792.6	724.1	4096	2896.3	724.1	5792.6	5792.6	362	5792.62	724.08	5792.62	2048	2048	1448.15	5792.62	1448.15	4096
0.25	362	181	32768	46341	2048	181	256	45.3	256	90.5	5792.6	724.1	64	362	362	2048	90.5	1448.2	64	256	90.5	90.5	11.3	45.3	256	128	45.3	22.6	128	4	724.1	2048	724.1	724.1	724.1	1448.2	362	181	5792.6	2048	1448.15	2896.31	2896.31	2048	5792.62	512	4096	1448.15	2048
0.125	45.3	181	90.5	45.3	256	5.7	90.5	11.3	362	362	45.3	2896.3	22.6	4	362	2896.3	181	181	1448.2	4096	2	8	5.7	1.4	5.7	11.3	2.8	4	45.3	5.7	362	512	1024	1448.2	1024	362	5792.6	90.5	1024	11.3	362.04	2048	5792.62	64	512	181.02	90.51	5792.62	256
0.92
0.74
0.37
0.18
0.09
0.8
0.4
0.2
0.1
[truncated: 171 more columns]

[truncated: 3 more sheets: Supp. Fig 6, Supp. Fig 7a, Supp. Fig 7b]
